# Supplementary material for: Comparative Genomics of Bryopsis hypnoides: Structural Conservation and Gene Transfer Between Chloroplast and Mitochondrial Genomes
Source: Biomolecules. 2025 Feb 13;15(2):278. doi: 10.3390/biom15020278 (PMC11852573; doi:10.3390/biom15020278)
Supplement: Supplementary file 1 [file biomolecules-15-00278-s001.zip › TableS1.xlsx]

## Sheet: Sheet1
Table S1. Specific information on PCR primers.
Name	forward primer					reverse primer					Product Length
	Sequence(5' to 3')	Position	Length	Tm	GC%	Sequence(5' to 3')	Position	Length	Tm	GC%
cp-1	AAACGATGAGCAAACTAAAGGG	13294	22	52.9	40.9	GGTCCAACCGTTGACTATGA	15024	20	54.4	50	1731
cp-2	ACTCAACCTCACATTCACTACA	14943	22	52.9	40.9	AATATCATCAACCGACGACAGT	16018	22	53.3	40.9	1076
cp-3	GGTGCCATTCGTGCCATT	21158	18	56.7	55.6	CGCCGTAGAGCTTCAGGTA	21994	19	57	57.9	837
cp-4	CGTGTTTAAGTTCGGCAGTTTA	24025	22	52.9	40.9	AGCAGCTTACTAATTGGTGGTT	25050	22	53.8	40.9	1026
cp-5	AGTGTCCGTCAGACTCATTCC	47909	21	56.7	52.4	CGCCGTTTGTGGGTTCATT	48827	19	56.6	52.6	919
cp-6	AACTCTGTAGGTGGTGTAGCA	88802	21	55.2	47.6	CCTGACAGTCGGACCATTCT	89461	20	56.9	55	660
cp-7	GCTGCGAGCTATGACTACG	119750	19	56	57.9	CGAGGGTGGTTGATGAATGAT	120648	21	54.8	47.6	899
mt-1	CTTGGCGTAGGCACATAACT	11522	20	55	50	GTTGGTCAGTTCTCCGAAGG	12516	20	55.8	55	995
mt-2	ACCGAACCTTGTCCACTTGA	14911	20	56.3	50	GCTCAGATGAATGTGCCAGTA	15794	21	54.7	47.6	884
mt-3	CTTCTGCTGCTGCTGTTGTT	70467	20	56.2	50	ACTATCGGATGATTGCCACCTA	71406	22	55.2	45.5	940
mt-4	TTGGCTCCTACCTCCTTCATTA	259474	22	54.9	45.5	CTCACGGTCGGACATTACAC	260317	20	55.8	55	844
mt-5	GCCAACAGATGAAGAGTGAAGG	287596	22	56	50	TGACGAACGAGAGTGAACCAA	288404	21	56	47.6	809
mt-6	AATGGCGGAAAGCAACC	292770	17	53.6	52.9	TTAACACCCAACCGAGCAG	295261	19	55.2	52.6	2492
mt-7	AATCGGCAAGTTTAGGGC	401821	18	52.8	50	ACTGGTATTTCACAACGACCAAGAG	403023	25	56.8	44	1203
