# Supplementary material for: Comparative Genomics of Bryopsis hypnoides: Structural Conservation and Gene Transfer Between Chloroplast and Mitochondrial Genomes
Source: Biomolecules. 2025 Feb 13;15(2):278. doi: 10.3390/biom15020278 (PMC11852573; doi:10.3390/biom15020278)
Supplement: Supplementary file 1 [file biomolecules-15-00278-s001.zip › TableS10.xlsx]

## Sheet: Sheet1
Table S10. Details of gene transfer sequence between organellar genomes.
cpStart	cpEnd	cpLoc	cpLoc_type	mtStart	mtEnd	mtLoc	mtLoc_type	length	identity (%)	e-value
19860	19932	rpoC1-trnY	IGS	22057	22130	trnS	Gene	74	78.378	9.94e-08
28438	28179	rrn23S	Gene	385261	385518	cox1 (intron)	Intron	261	74.33	1.68e-36
28489	28430	rrn23S	Gene	383883	383942	cox1 (intron)	Intron	60	80	1.21e-06
28676	28489	rrn23S	Gene	383042	383229	cox1 (intron)	Intron	188	70.213	2.05e-16
29309	29089	rrn23S	Gene	379649	379878	cox1 (intron)	Intron	233	69.528	3.96e-19
29851	29751	rrn23S	Gene	378708	378810	rnl (intron), cox1 (intron)	Intron, Intron	103	74.757	8.16e-09
30472	30381	rrn23S	Gene	376540	376629	rnl, cox1 (intron)	Gene, Intron	92	80.435	1.06e-13
42691	42758	psbA (intron)	Intron	262712	262779	orf949, cox1 (intron)	Gene, Intron	68	79.412	2.85e-08
49941	49980	rbcL (intron)	Intron	118039	118078	nad2 (intron)	Intron	40	90	1.21e-06
53767	53938	atpA	Gene	129623	129794	atp1	Gene	172	73.837	2.19e-22
55031	55273	atpA+atpA (intron)	Gene+Intron	148387	148653	atp1+atp1 (intron)	Gene+Intron	271	67.528	5.87e-17
76106	76054	trnQ	Gene	317978	318029	trnQ, cox1 (intron)	Gene, Intron	53	84.906	3.47e-07
78249	78179	chlB-psaA	IGS	166210	166280	trnY-rps7	IGS	71	80.282	6.7e-10
117516	117660	rrn16S	Gene	371797	371941	rns, cox1 (intron)	Gene, Intron	147	74.15	3.04e-14
118631	119236	rrn16S (intron)+rrn16S	Intron+Gene	371941	372595	rns, cox1 (intron)	Gene, Intron	666	68.318	4.22e-63
127098	127026	trnS	Gene	22057	22130	trnS	Gene	74	78.378	9.94e-08
