# Supplementary material for: Comparative Genomics of Bryopsis hypnoides: Structural Conservation and Gene Transfer Between Chloroplast and Mitochondrial Genomes
Source: Biomolecules. 2025 Feb 13;15(2):278. doi: 10.3390/biom15020278 (PMC11852573; doi:10.3390/biom15020278)
Supplement: Supplementary file 1 [file biomolecules-15-00278-s001.zip › TableS2.xlsx]

## Sheet: Sheet1
Table S2. Information of SSRs of the chloroplast genome of B. hypnoides.
type	length	start	end	loc	loc_type
T	10	4503	4512	psbJ-psaJ	IGS
A	10	5819	5828	psbJ-psaJ	IGS
T	10	7758	7767	psbJ-psaJ	IGS
T	10	14388	14397	rpoC1-trnY	IGS
T	13	18926	18938	rpoC1-trnY	IGS
T	10	19212	19221	rpoC1-trnY	IGS
A	11	33031	33041	rpl20-psbM	IGS
T	10	36178	36187	psbM-rps7	IGS
T	11	40624	40634	ycf4-psbA_1	IGS
A	10	48946	48955	psbA_2-rbcL_2	IGS
T	18	57497	57514	atpH-atpI	IGS
A	11	60541	60551	rps9-cysT	IGS
T	10	65904	65913	rpoA	Gene
A	10	66698	66707	rpoA-rps11	IGS
T	10	70909	70918	rps19	Gene
TA	6	73388	73399	rpl2_1-petA	IGS
T	10	75774	75783	psaC-trnL + trnL	IGS + Gene
TA	6	76361	76372	trnQ-chlB	IGS
A	11	78363	78373	chlB-psaA_1	IGS
T	11	90080	90090	psbC-chlN	IGS
T	18	90837	90854	psbC-chlN	IGS
T	11	93686	93696	chlL-cysA	IGS
A	10	96997	97006	cysA-psbH	IGS
A	10	97597	97606	cysA-psbH	IGS
T	13	101658	101670	cemA + cemA-atpE	Gene + IGS
T	11	104957	104967	petB-petD	IGS
T	10	106889	106898	trnI-clpP	IGS
A	17	111703	111719	psbJ-rrn16S_1	IGS
A	10	112469	112478	psbJ-rrn16S_1	IGS
T	11	115969	115979	psbJ-rrn16S_1	IGS
T	11	122870	122880	rrn16S_3-trnS	IGS
T	10	123012	123021	rrn16S_3-trnS	IGS
A	20	125378	125397	rrn16S_3-trnS	IGS
T	11	134145	134155	psbJ-psaJ	IGS
