# Supplementary material for: Comparative Genomics of Bryopsis hypnoides: Structural Conservation and Gene Transfer Between Chloroplast and Mitochondrial Genomes
Source: Biomolecules. 2025 Feb 13;15(2):278. doi: 10.3390/biom15020278 (PMC11852573; doi:10.3390/biom15020278)
Supplement: Supplementary file 1 [file biomolecules-15-00278-s001.zip › TableS3.xlsx]

## Sheet: Sheet1
Table S3. Information of SSRs of the mitochondrial genome of B. hypnoides.
type	length	start	end	loc	loc_type
G	11	4242	4252	orf195-trnG-UCC	IGS
C	13	9879	9891	orf195-trnG-UCC	IGS
G	14	12318	12331	orf195-trnG-UCC	IGS
T	10	13770	13779	rps10	Gene
C	12	14232	14243	rps10-rps19	IGS
G	15	16518	16532	rps10-rps19	IGS
C	15	28619	28633	nad1_1-nad1_2	Intron
C	20	33718	33737	nad1_2-atp8_2	IGS
G	13	33904	33916	nad1_2-atp8_2	IGS
G	11	34010	34020	nad1_2-atp8_2	IGS
C	10	34755	34764	nad1_2-atp8_2	IGS
G	14	34850	34863	nad1_2-atp8_2	IGS
A	10	37011	37020	nad1_2-atp8_2	IGS
G	14	37792	37805	nad1_2-atp8_2	IGS
C	14	40690	40703	atp8_2-atp8_1	Intron
G	14	40951	40964	atp8_2-atp8_1	Intron
C	12	41030	41041	atp8_2-atp8_1	Intron
G	10	41424	41433	atp8_2-atp8_1	Intron
G	13	42098	42110	atp8_2-atp8_1	Intron
C	12	44426	44437	atp8_1-trnG-GCC	IGS
C	12	45473	45484	atp8_1-trnG-GCC	IGS
T	10	46343	46352	atp8_1-trnG-GCC	IGS
C	14	51260	51273	atp8_1-trnG-GCC	IGS
C	12	51399	51410	atp8_1-trnG-GCC	IGS
C	17	54267	54283	atp8_1-trnG-GCC	IGS
C	10	56518	56527	atp8_1-trnG-GCC	IGS
G	10	56557	56566	atp8_1-trnG-GCC	IGS
G	16	56571	56586	atp8_1-trnG-GCC	IGS
G	10	56980	56989	atp8_1-trnG-GCC	IGS
G	10	57114	57123	atp8_1-trnG-GCC	IGS
C	10	57147	57156	atp8_1-trnG-GCC	IGS
T	12	59673	59684	trnG-GCC-nad4L	IGS
G	10	59767	59776	trnG-GCC-nad4L	IGS
C	11	61642	61652	nad4L-trnR-ACG	IGS
G	10	61777	61786	nad4L-trnR-ACG	IGS
G	10	64257	64266	orf209-trnW-CCA	IGS
G	15	64833	64847	orf209-trnW-CCA	IGS
G	10	72778	72787	orf209-trnW-CCA	IGS
G	18	78151	78168	nad3_2-nad3_1	Intron
G	16	81204	81219	rpl16-nad6	IGS
C	17	81492	81508	rpl16-nad6	IGS
A	10	96535	96544	rpl16-nad6	IGS
C	10	100235	100244	rpl16-nad6	IGS
G	10	102151	102160	rpl16-nad6	IGS
T	11	108378	108388	rpl16-nad6	IGS
C	10	108783	108792	rpl16-nad6	IGS
G	15	111578	111592	nad6-trnL-UAA	IGS
C	10	111976	111985	nad6-trnL-UAA	IGS
C	12	114763	114774	nad2_3-nad2_2	Intron
G	12	114833	114844	nad2_3-nad2_2	Intron
C	10	115953	115962	nad2_3-nad2_2	Intron
G	11	116549	116559	nad2_3-nad2_2	Intron
C	10	118708	118717	nad2_3-nad2_2	Intron
C	10	122728	122737	nad2_2-nad2_1	Intron
C	10	126116	126125	nad2_1-orf146	IGS
G	10	151492	151501	orf581-nad7	IGS
G	10	158422	158431	atp6-cox2_2	IGS
G	10	159696	159705	cox2_2-cox2_1	Intron
C	12	161931	161942	cox2_1-nad9	IGS
C	10	167580	167589	rps7-trnM-CAU	IGS
G	10	170326	170335	rps7-trnM-CAU	IGS
G	10	174889	174898	rps13-rps2	IGS
G	10	176129	176138	rps13-rps2	IGS
C	11	180210	180220	rps13-rps2	IGS
C	14	182769	182782	rps13-rps2	IGS
G	10	183981	183990	rps13-rps2	IGS
A	11	184282	184292	rps13-rps2	IGS
C	10	185819	185828	rps13-rps2	IGS
G	11	186260	186270	rps13-rps2	IGS
G	11	189207	189217	rps13-rps2	IGS
G	10	189467	189476	rps13-rps2	IGS
T	10	191782	191791	rps13-rps2	IGS
G	12	193626	193637	rps13-rps2	IGS
G	10	198688	198697	rps14-trnH-GUG	IGS
C	13	200317	200329	trnH-GUG-trnP-UGG	IGS
A	10	201128	201137	trnH-GUG-trnP-UGG	IGS
G	11	205105	205115	trnH-GUG-trnP-UGG	IGS
G	12	209902	209913	trnH-GUG-trnP-UGG	IGS
G	18	214840	214857	trnH-GUG-trnP-UGG	IGS
G	13	216220	216232	trnH-GUG-trnP-UGG	IGS
C	18	216974	216991	trnH-GUG-trnP-UGG	IGS
G	12	217944	217955	trnH-GUG-trnP-UGG	IGS
G	10	218143	218152	trnH-GUG-trnP-UGG	IGS
C	10	219166	219175	trnH-GUG-trnP-UGG	IGS
C	11	229621	229631	trnH-GUG-trnP-UGG	IGS
C	11	230746	230756	trnH-GUG-trnP-UGG	IGS
C	11	236195	236205	rps11-trnF-GAA	IGS
C	12	244398	244409	trnV-UAC-orf949	IGS
G	10	251591	251600	trnV-UAC-orf949	IGS
G	10	251913	251922	trnV-UAC-orf949	IGS
G	10	259846	259855	trnV-UAC-orf949	IGS
C	10	260756	260765	trnV-UAC-orf949	IGS
C	10	261473	261482	trnV-UAC-orf949	IGS
G	10	268838	268847	orf949-rpl6_2	IGS
C	14	271855	271868	orf949-rpl6_2	IGS
G	10	305320	305329	orf949-rpl6_2	IGS
C	10	307940	307949	rpl6_2-rpl6_1	Intron
G	15	310799	310813	rpl6_2-rpl6_1	Intron
G	10	311640	311649	rpl6_2-rpl6_1	Intron
C	15	315541	315555	rpl6_1-rpl5	IGS
G	13	316694	316706	rpl5-trnS-GCU	IGS
G	10	318677	318686	trnQ-UUG-rps12	IGS
G	10	321597	321606	trnQ-UUG-rps12	IGS
C	12	324860	324871	trnQ-UUG-rps12	IGS
G	12	326566	326577	trnQ-UUG-rps12	IGS
A	12	327399	327410	trnQ-UUG-rps12	IGS
G	11	328840	328850	trnQ-UUG-rps12	IGS
G	12	328990	329001	trnQ-UUG-rps12	IGS
C	10	331249	331258	trnQ-UUG-rps12	IGS
G	10	336572	336581	trnQ-UUG-rps12	IGS
C	11	337073	337083	trnQ-UUG-rps12	IGS
A	10	337507	337516	trnQ-UUG-rps12	IGS
C	11	341434	341444	trnQ-UUG-rps12	IGS
T	12	347438	347449	trnQ-UUG-rps12	IGS
T	11	352266	352276	rps12	Gene
G	12	352401	352412	rps12-nad10	IGS
C	10	353539	353548	rps12-nad10	IGS
G	12	358713	358724	nad10-atp9	IGS
G	10	361578	361587	nad10-atp9	IGS
G	11	362418	362428	nad10-atp9	IGS
C	11	364223	364233	nad10-atp9	IGS
C	12	369345	369356	atp9-rns_1	IGS
C	11	370832	370842	rns_1-rns_2	Intron
C	10	377581	377590	rnl_1-rnl_2	Intron
C	12	378867	378878	rnl_2-rnl_3	Intron
C	12	380138	380149	rnl_3-orf255	IGS
C	12	389512	389523	orf195-trnG-UCC	IGS
G	10	400130	400139	orf195-trnG-UCC	IGS
