# Supplementary material for: Comparative Genomics of Bryopsis hypnoides: Structural Conservation and Gene Transfer Between Chloroplast and Mitochondrial Genomes
Source: Biomolecules. 2025 Feb 13;15(2):278. doi: 10.3390/biom15020278 (PMC11852573; doi:10.3390/biom15020278)
Supplement: Supplementary file 1 [file biomolecules-15-00278-s001.zip › TableS4.xlsx]

## Sheet: Sheet1
Table S4. Information on specific types of SSRs in chloroplast genome of B. hypnoides.
	Bryopsis hypnoides (PQ652170.1)	Bryopsis hypnoides (GQ892829.1)	Bryopsis sp. KO-2023 (LC768901.1)	Bryopsis plumosa (LN810504.1)	Bryopsis sp. HV04063 (KY819063.1)	Lambia antarctica (KU059765.1)	Pedobesia claviformis (MH591108.1)	Codium arabicum (MH591107.1)	Codium fragile (MN853876.1)	Codium simulans (KT946603.1)	Codium arenicola (KY819066.1)	Cephaleuros diffusus (OQ848501.1)	Cephaleuros virescens (OQ848499.1)	Cephaleuros lagerheimii (OQ848500.1)
A/T	32	53	17	26	30	12	9	17	38	28	26	498	405	502
C/G	0	0	0	0	0	0	0	0	0	1	0	172	3	1
AC/GT	0	0	0	0	0	0	0	0	0	0	0	0	0	0
AG/CT	0	0	0	0	0	0	0	0	0	1	1	0	0	0
AT/AT	2	2	0	2	1	2	3	5	4	4	7	1	1	6
AAC/GTT	0	0	0	0	0	0	0	0	0	0	0	1	0	0
AAG/CTT	0	0	0	0	0	0	0	1	0	0	0	0	0	0
AAT/ATT	0	0	0	0	0	1	0	0	1	0	0	0	0	0
ACC/GGT	0	0	0	0	0	0	0	0	0	0	0	0	1	0
ACT/AGT	0	0	0	0	0	0	0	0	0	0	0	0	0	0
AGG/CCT	0	0	0	0	0	0	0	0	0	0	0	1	0	0
AAAC/GTTT	0	0	0	0	0	0	0	0	0	0	0	0	0	0
AAAT/ATTT	0	0	0	0	0	0	0	2	1	0	0	0	0	0
AACC/GGTT	0	0	0	0	0	0	0	0	0	0	0	0	0	0
AACT/AGTT	0	0	0	0	0	0	0	0	0	0	0	0	0	0
ACGC/CGTG	0	0	0	0	0	0	0	0	0	0	0	0	0	0
AGCC/CTGG	0	0	0	0	0	0	0	0	0	0	0	0	0	0
AGCG/CGCT	0	0	0	0	0	0	0	0	0	0	0	0	0	0
AGCT/AGCT	0	0	0	0	0	0	0	0	1	0	0	0	0	0
AGGC/CCTG	0	0	0	0	0	0	0	0	0	0	0	0	0	0
CCGG/CCGG	0	0	0	0	0	0	0	0	0	0	0	0	0	0
AAACC/GGTTT	0	0	0	0	0	0	0	0	0	0	0	0	0	0
AAAGC/CTTTG	0	0	0	0	0	0	0	0	0	0	0	0	0	0
AAGCC/CTTGG	0	0	0	0	0	0	0	0	0	0	0	0	0	0
AAGGC/CCTTG	0	0	0	0	0	0	0	0	0	0	0	0	0	0
ACACG/CGTGT	0	0	0	0	0	0	0	0	0	0	0	0	0	0
ACACT/AGTGT	0	0	0	0	0	0	0	0	0	0	0	0	0	0
ACAGG/CCTGT	0	0	0	0	0	0	0	0	0	0	0	0	0	0
ACCAT/ATGGT	0	0	0	0	0	0	0	0	0	0	0	0	0	0
ACGGC/CCGTG	0	0	0	0	0	0	0	0	0	0	0	0	0	0
AGCAT/ATGCT	0	0	0	0	0	0	0	0	0	0	0	0	0	0
AGCCC/CTGGG	0	0	0	0	0	0	0	0	0	0	0	0	0	0
AGGCC/CCTGG	0	0	0	0	0	0	0	0	0	0	0	0	0	0
AGGGC/CCCTG	0	0	0	0	0	0	0	0	0	0	0	0	0	0
ATGCC/ATGGC	0	0	0	0	0	0	0	0	0	0	0	0	0	0
CCCGG/CCGGG	0	0	0	0	0	0	0	0	0	0	0	0	0	0
AAAAAT/ATTTTT	0	0	0	0	0	0	1	0	0	0	0	0	0	0
AACGCC/CGTTGG	0	0	0	0	0	0	0	0	0	0	0	0	0	0
AAGACC/CTTGGT	0	0	0	0	0	0	0	0	0	0	0	0	0	0
AAGGCT/AGCCTT	0	0	0	0	0	0	0	0	0	0	0	0	0	0
ACGCCT/AGGCGT	0	0	0	0	0	0	0	0	0	0	0	0	0	0
