# Supplementary material for: Comparative Genomics of Bryopsis hypnoides: Structural Conservation and Gene Transfer Between Chloroplast and Mitochondrial Genomes
Source: Biomolecules. 2025 Feb 13;15(2):278. doi: 10.3390/biom15020278 (PMC11852573; doi:10.3390/biom15020278)
Supplement: Supplementary file 1 [file biomolecules-15-00278-s001.zip › TableS5.xlsx]

## Sheet: Sheet1
Table S5. Information on specific types of SSRs in mitochondrial genome of B. hypnoides.
	Bryopsis hypnoides (PQ766611.1)	Bryopsis sp. KO-2023 (LC768902.1)	Ostreobium quekettii (MN514984.1)	Caulerpa ashmeadii (MH745227.1)	Caulerpa lentillifera (MN201586.1)	Caulerpa lentillifera (KX761577.1)	Ulva flexuosa (KY626326.1)	Ulva prolifera (MZ438677.1)	Ulva compressa (KY626327.1)
A/T	13	20	9	0	19	18	16	14	7
C/G	115	120	0	0	1	1	8	4	3
AC/GT	0	0	0	0	1	1	0	0	0
AG/CT	0	0	0	2	0	0	0	0	0
AT/AT	0	0	0	1	2	2	5	2	0
AAC/GTT	0	0	0	0	0	0	0	0	0
AAG/CTT	0	0	0	0	0	0	0	0	0
AAT/ATT	0	0	0	0	0	0	0	0	0
ACC/GGT	0	0	0	0	0	0	0	0	0
ACT/AGT	0	0	0	0	1	1	0	0	0
AGG/CCT	0	0	0	0	0	0	0	0	0
AAAC/GTTT	0	0	0	0	2	2	0	0	0
AAAT/ATTT	0	0	0	0	2	1	0	0	0
AACC/GGTT	0	0	0	0	1	0	0	0	0
AACT/AGTT	0	0	0	2	0	0	0	0	0
ACGC/CGTG	0	0	0	0	1	1	0	0	0
AGCC/CTGG	0	0	0	0	1	0	0	0	0
AGCG/CGCT	0	0	0	2	0	0	0	0	0
AGCT/AGCT	0	0	0	0	0	0	0	0	0
AGGC/CCTG	0	0	0	0	5	1	0	0	0
CCGG/CCGG	0	17	0	0	0	0	0	0	0
AAACC/GGTTT	0	0	0	2	0	0	0	0	0
AAAGC/CTTTG	0	0	0	0	1	1	0	0	0
AAGCC/CTTGG	0	0	0	0	4	5	0	0	0
AAGGC/CCTTG	0	0	0	0	9	6	0	0	0
ACACG/CGTGT	0	0	0	1	0	0	0	0	0
ACACT/AGTGT	0	0	0	0	1	1	0	0	0
ACAGG/CCTGT	0	0	0	0	1	1	0	0	0
ACCAT/ATGGT	0	0	0	0	0	1	0	0	0
ACGGC/CCGTG	0	0	0	0	1	2	0	0	0
AGCAT/ATGCT	0	0	0	0	2	1	0	0	0
AGCCC/CTGGG	0	0	0	0	0	1	0	0	0
AGGCC/CCTGG	0	0	0	1	2	0	0	0	0
AGGGC/CCCTG	0	0	0	0	4	4	0	0	0
ATGCC/ATGGC	0	0	0	0	2	3	0	0	0
CCCGG/CCGGG	0	0	0	0	3	4	0	0	0
AAAAAT/ATTTTT	0	0	0	0	0	0	0	0	0
AACGCC/CGTTGG	0	0	0	0	2	1	0	0	0
AAGACC/CTTGGT	0	0	0	1	0	0	0	0	0
AAGGCT/AGCCTT	0	0	0	0	2	2	0	0	0
ACGCCT/AGGCGT	0	0	0	0	0	1	0	0	0
