# Supplementary material for: Comparative Genomics of Bryopsis hypnoides: Structural Conservation and Gene Transfer Between Chloroplast and Mitochondrial Genomes
Source: Biomolecules. 2025 Feb 13;15(2):278. doi: 10.3390/biom15020278 (PMC11852573; doi:10.3390/biom15020278)
Supplement: Supplementary file 1 [file biomolecules-15-00278-s001.zip › TableS6.xlsx]

## Sheet: Sheet1
					Table S6. Information on lengths of dispersed repeat sequences in chloroplast genome of B. hypnoides.
	Bryopsis hypnoides (PQ652170.1)	Bryopsis hypnoides (GQ892829.1)	Bryopsis sp. KO-2023 (LC768901.1)	Bryopsis plumosa (LN810504.1)	Bryopsis sp. HV04063 (KY819063.1)	Lambia antarctica (KU059765.1)	Pedobesia claviformis (MH591108.1)	Codium arabicum (MH591107.1)	Codium fragile (MN853876.1)	Codium simulans (KT946603.1)	Codium arenicola (KY819066.1)	Cephaleuros diffusus (OQ848501.1)	Cephaleuros virescens (OQ848499.1)	Cephaleuros lagerheimii (OQ848500.1)
55-60	2	21	0	0	1	1	2	0	1	4	2	2324	649	327
60-65	2	41	2	1	2	0	1	0	3	4	1	1651	320	162
65-70	0	26	0	1	1	0	0	0	2	0	1	1474	255	119
70-75	0	30	0	0	1	1	0	0	0	2	0	851	242	121
75-80	1	10	1	1	1	0	0	0	0	2	1	641	264	73
80-85	0	6	0	0	1	0	0	0	4	0	0	489	146	31
85-90	0	17	0	0	0	0	0	0	3	0	1	331	140	25
90-95	0	7	0	0	0	0	1	0	1	0	0	250	143	37
95-100	0	8	0	0	0	0	0	0	0	0	2	178	63	18
100-105	0	12	0	0	0	0	0	0	0	0	0	149	72	5
105-110	0	11	0	0	0	0	0	0	0	1	1	127	34	3
>=110	2	36	1	3	0	0	0	0	7	4	2	454	251	14
