# Supplementary material for: Comparative Genomics of Bryopsis hypnoides: Structural Conservation and Gene Transfer Between Chloroplast and Mitochondrial Genomes
Source: Biomolecules. 2025 Feb 13;15(2):278. doi: 10.3390/biom15020278 (PMC11852573; doi:10.3390/biom15020278)
Supplement: Supplementary file 1 [file biomolecules-15-00278-s001.zip › TableS7.xlsx]

## Sheet: Sheet1
Table S7. Information on lengths of dispersed repeat sequences in mitochondrial genome of B. hypnoides.
	Bryopsis hypnoides (PQ766611.1)	Bryopsis sp. KO-2023 (LC768902.1)	Ostreobium quekettii (MN514984.1)	Caulerpa ashmeadii (MH745227.1)	Caulerpa lentillifera (MN201586.1)	Caulerpa lentillifera (KX761577.1)	Ulva flexuosa (KY626326.1)	Ulva prolifera (MZ438677.1)	Ulva compressa (KY626327.1)
55-60	125	34	51	15	48	25	2	5	0
60-65	71	54	37	19	18	13	6	4	6
65-70	105	56	19	8	7	9	4	1	0
70-75	55	29	11	12	4	6	1	5	3
75-80	49	40	11	3	3	4	1	1	0
80-85	44	18	19	1	5	10	0	2	0
85-90	58	27	21	0	2	1	1	2	3
90-95	33	31	8	0	3	1	0	1	0
95-100	20	22	8	4	1	1	0	0	0
100-105	24	16	12	0	1	3	1	1	0
105-110	28	4	6	0	1	1	0	1	0
>=110	98	31	66	6	7	11	1	9	1
