# Supplementary material for: Comparative Genomics of Bryopsis hypnoides: Structural Conservation and Gene Transfer Between Chloroplast and Mitochondrial Genomes
Source: Biomolecules. 2025 Feb 13;15(2):278. doi: 10.3390/biom15020278 (PMC11852573; doi:10.3390/biom15020278)
Supplement: Supplementary file 1 [file biomolecules-15-00278-s001.zip › TableS8.xlsx]

## Sheet: cpRSCU_results
Table S8. Statistics of codon usage of chloroplast genome.
aa	aaCount	aaPercentage	codon	codonCount	codonPercentage	RSCU	end with A/T	end with C/G
Ala	831	0.0642592	GCA	292	0.0225796	1.41	0.775	0.225
			GCC	105	0.00811939	0.51
			GCG	82	0.00634086	0.39
			GCT	352	0.0272193	1.69
Arg	599	0.0463192	AGA	126	0.00974327	1.26	0.876461	0.123539
			AGG	14	0.00108259	0.14
			CGA	151	0.0116765	1.51
			CGC	41	0.00317043	0.41
			CGG	19	0.00146922	0.19
			CGT	248	0.0191772	2.48
Asn	638	0.049335	AAC	87	0.0067275	0.27	0.865	0.135
			AAT	551	0.0426075	1.73
Asp	472	0.0364986	GAC	39	0.00301577	0.17	0.915	0.085
			GAT	433	0.0334828	1.83
Cys	146	0.0112898	TGC	18	0.0013919	0.25	0.875	0.125
			TGT	128	0.00989793	1.75
Gin	559	0.0432261	CAA	478	0.0369626	1.71	0.855	0.145
			CAG	81	0.00626353	0.29
Glu	608	0.0470152	GAA	512	0.0395917	1.68	0.84	0.16
			GAG	96	0.00742345	0.32
Gly	917	0.0709094	GGA	299	0.0231209	1.3	0.81	0.19
			GGC	89	0.00688215	0.39
			GGG	85	0.00657284	0.37
			GGT	444	0.0343334	1.94
His	265	0.0204918	CAC	37	0.00286112	0.28	0.86	0.14
			CAT	228	0.0176307	1.72
Ile	1101	0.0851376	ATA	238	0.018404	0.65	0.876667	0.123333
			ATC	136	0.0105165	0.37
			ATT	727	0.0562171	1.98
Leu	1360	0.105165	CTA	125	0.00966594	0.55	0.883333	0.116667
			CTC	40	0.0030931	0.18
			CTG	23	0.00177853	0.1
			CTT	175	0.0135323	0.77
			TTA	901	0.0696721	3.98
			TTG	96	0.00742345	0.42
Lys	870	0.067275	AAA	807	0.0624033	1.86	0.93	0.07
			AAG	63	0.00487164	0.14
Met	283	0.0218837	ATG	283	0.0218837	1	0	1
Phe	785	0.0607021	TTC	119	0.00920198	0.3	0.85	0.15
			TTT	666	0.0515002	1.7
Pro	530	0.0409836	CCA	241	0.0186359	1.82	0.825436	0.174564
			CCC	37	0.00286112	0.28
			CCG	55	0.00425302	0.42
			CCT	197	0.0152335	1.49
Ser	796	0.0615527	AGC	30	0.00231983	0.23	0.773333	0.226667
			AGT	181	0.0139963	1.36
			TCA	213	0.0164708	1.61
			TCC	72	0.00556758	0.54
			TCG	78	0.00603155	0.59
			TCT	222	0.0171667	1.67
Thr	740	0.0572224	ACA	337	0.0260594	1.82	0.75188	0.24812
			ACC	84	0.00649552	0.45
			ACG	100	0.00773276	0.54
			ACT	219	0.0169347	1.18
Trp	206	0.0159295	TGG	206	0.0159295	1	0	1
Tyr	448	0.0346427	TAC	57	0.00440767	0.25	0.875	0.125
			TAT	391	0.0302351	1.75
Val	720	0.0556758	GTA	262	0.0202598	1.46	0.8375	0.1625
			GTC	56	0.00433034	0.31
			GTG	62	0.00479431	0.34
			GTT	340	0.0262914	1.89
*	58	0.004485	TAA	46	0.00355707	2.38	0.843854	0.156146
			TAG	9	0.000695948	0.47
			TGA	3	0.000231983	0.16
