# Supplementary material for: Comparative Genomics of Bryopsis hypnoides: Structural Conservation and Gene Transfer Between Chloroplast and Mitochondrial Genomes
Source: Biomolecules. 2025 Feb 13;15(2):278. doi: 10.3390/biom15020278 (PMC11852573; doi:10.3390/biom15020278)
Supplement: Supplementary file 1 [file biomolecules-15-00278-s001.zip › TableS9.xlsx]

## Sheet: mtRSCU_results
Table S9. Statistics of codon usage of mitochondrial genome.
aa	aaCount	aaPercentage	codon	codonCount	codonPercentage	RSCU	end with A/T	end with C/G
Ala	894	0.0751261	GCA	266	0.0223529	1.19	0.55	0.45
			GCC	219	0.0184034	0.98
			GCG	184	0.0154622	0.82
			GCT	225	0.0189076	1.01
Arg	767	0.0644538	AGA	148	0.012437	1.16	0.558333	0.441667
			AGG	84	0.00705882	0.66
			CGA	137	0.0115126	1.07
			CGC	132	0.0110924	1.03
			CGG	123	0.0103361	0.96
			CGT	143	0.0120168	1.12
Asn	467	0.0392437	AAC	188	0.0157983	0.81	0.595	0.405
			AAT	279	0.0234454	1.19
Asp	375	0.0315126	GAC	152	0.0127731	0.81	0.595	0.405
			GAT	223	0.0187395	1.19
Cys	254	0.0213445	TGC	99	0.00831933	0.78	0.61	0.39
			TGT	155	0.0130252	1.22
Gin	402	0.0337815	CAA	286	0.0240336	1.42	0.71	0.29
			CAG	116	0.0097479	0.58
Glu	426	0.0357983	GAA	303	0.0254622	1.42	0.71	0.29
			GAG	123	0.0103361	0.58
Gly	838	0.0704202	GGA	180	0.0151261	0.86	0.51	0.49
			GGC	214	0.0179832	1.02
			GGG	197	0.0165546	0.94
			GGT	247	0.0207563	1.18
His	262	0.0220168	CAC	117	0.00983193	0.89	0.555	0.445
			CAT	145	0.0121849	1.11
Ile	898	0.0754622	ATA	288	0.0242017	0.96	0.795987	0.204013
			ATC	184	0.0154622	0.61
			ATT	426	0.0357983	1.42
Leu	1257	0.10563	CTA	165	0.0138655	0.79	0.619366	0.380634
			CTC	116	0.0097479	0.55
			CTG	158	0.0132773	0.75
			CTT	208	0.017479	0.99
			TTA	404	0.0339496	1.93
			TTG	206	0.0173109	0.98
Lys	645	0.0542017	AAA	499	0.0419328	1.55	0.775	0.225
			AAG	146	0.0122689	0.45
Met	253	0.0212605	ATG	253	0.0212605	1	0	1
Phe	686	0.0576471	TTC	181	0.0152101	0.53	0.735	0.265
			TTT	505	0.042437	1.47
Pro	592	0.0497479	CCA	132	0.0110924	0.89	0.503759	0.496241
			CCC	165	0.0138655	1.11
			CCG	129	0.0108403	0.87
			CCT	166	0.0139496	1.12
Ser	864	0.072605	AGC	127	0.0106723	0.88	0.575	0.425
			AGT	164	0.0137815	1.14
			TCA	153	0.0128571	1.06
			TCC	116	0.0097479	0.81
			TCG	124	0.0104202	0.86
			TCT	180	0.0151261	1.25
Thr	595	0.05	ACA	207	0.017395	1.39	0.631579	0.368421
			ACC	133	0.0111765	0.89
			ACG	87	0.00731092	0.58
			ACT	168	0.0141176	1.13
Trp	172	0.0144538	TGG	172	0.0144538	1	0	1
Tyr	463	0.0389076	TAC	163	0.0136975	0.7	0.65	0.35
			TAT	300	0.0252101	1.3
Val	750	0.0630252	GTA	204	0.0171429	1.09	0.59	0.41
			GTC	116	0.0097479	0.62
			GTG	192	0.0161345	1.02
			GTT	238	0.02	1.27
*	40	0.00336134	TAA	19	0.00159664	1.43	0.55	0.45
			TAG	18	0.00151261	1.35
			TGA	3	0.000252101	0.22
